# Supplementary material for: Mice lacking the mitochondrial exonuclease MGME1 develop inflammatory kidney disease with glomerular dysfunction
Source: PLoS Genet. 2022 May 9;18(5):e1010190. doi: 10.1371/journal.pgen.1010190 (PMC9119528; doi:10.1371/journal.pgen.1010190)
Supplement: S1 Data — (XLSX) [file pgen.1010190.s007.xlsx]

## Sheet: Fig1A and S1A
Figure1A		mouse_id	sex	genotype	death_date	age
		30459028	f	hom	2019-07-16 09:38:21	377
		30459029	f	hom	2019-10-10 14:12:44	466
		30459030	f	hom	2019-10-21 10:04:40	474
		30459036	f	hom	2019-10-21 08:35:28	477
		30459037	f	hom	2019-10-22 13:44:12	475
		30459038	f	hom	2019-08-20 07:41:00	412
		30459039	f	hom	2019-10-22 13:44:12	475
		30459041	f	hom	2019-06-14 08:33:54	348
		30459052	f	hom	2019-10-16 07:31:26	470
		30459053	f	hom	2019-10-14 10:48:32	466
		30459054	f	hom	2019-10-21 08:35:28	474
		30459060	f	hom	2019-10-22 13:44:12	476
		30459061	f	hom	2019-07-23 06:51:39	385
		30459062	f	hom	2019-10-07 07:59:07	460
		30459024	m	hom	2019-10-19 07:09:00	472
		30459044	m	hom	2019-10-14 07:58:22	468
		30459045	m	hom	2019-09-19 11:01:27	443
		30459046	m	hom	2019-10-22 13:44:12	476
		30459049	m	hom	2019-10-18 14:30:04	472
		30459066	m	hom	2019-10-19 07:08:00	472
		30459070	m	hom	2019-10-21 10:04:38	474
		30459071	m	hom	2019-10-07 11:14:53	460
		30459072	m	hom	2019-10-22 13:44:12	475
		30459073	m	hom	2019-10-22 13:44:12	477
		30459078	m	hom	2019-04-10 07:31:31	282
		30459079	m	hom	2019-10-22 13:44:12	477
		30459080	m	hom	2019-10-22 13:44:12	475
		30459031	f	wt	2019-10-22 13:44:12	475
		30459032	f	wt	2019-10-22 13:44:12	478
		30459033	f	wt	2019-10-22 13:44:12	475
		30459034	f	wt	2019-10-22 13:44:12	476
		30459035	f	wt	2019-11-06 14:51:51	491
		30459042	f	wt	2019-10-07 11:13:54	463
		30459043	f	wt	2019-11-06 14:52:26	490
		30459055	f	wt	2019-11-06 14:52:26	491
		30459056	f	wt	2019-07-24 13:22:43	384
		30459057	f	wt	2019-11-06 14:51:51	489
		30459058	f	wt	2019-11-06 14:52:26	489
		30459059	f	wt	2019-11-06 14:52:26	490
		30459063	f	wt	2019-11-06 14:51:51	490
		30459064	f	wt	2019-11-06 14:51:51	490
		30459065	f	wt	2019-11-06 14:52:26	491
		30459026	m	wt	2019-10-22 13:44:12	476
		30459027	m	wt	2019-10-22 13:44:12	476
		30459047	m	wt	2018-09-07 07:56:34	66
		30459050	m	wt	2019-10-22 13:44:12	477
		30459051	m	wt	2019-10-22 13:44:12	477
		30459067	m	wt	2019-09-17 10:51:00	440
		30459068	m	wt	2018-08-29 14:08:24	56
		30459069	m	wt	2019-10-22 13:44:12	475
		30459074	m	wt	2019-10-22 13:44:12	475
		30459075	m	wt	2019-11-06 14:51:51	491
		30459076	m	wt	2019-11-06 14:51:51	490
		30459077	m	wt	2019-11-06 14:51:51	490
		30459081	m	wt	2019-11-06 14:52:26	489
		30459082	m	wt	2019-11-06 14:51:51	490
		30459083	m	wt	2019-08-13 10:31:17	405
			Statistics: Log-rank (Mantel-Cox) test

## Sheet: Fig1B
mouse_id	sex	genotype	age1	bw1	week1	age2	bw2	week2	age3	bw3	week3	age4	bw4	week4	age5	bw5	week5	age6	bw6	week6	age7	bw7	week7	age8	bw8	week8	age9	bw9	week9	age10	bw10	week10	age11	bw11	week11	age12	bw12	week12	age13	bw13	week13	age14	bw14	week14	age15	bw15	week15		mouseID
30459053	f	hom	64	18.4	9	92	20.5	13	116	21.7	16	148	23	21	176	26.2	25	203	27.8	29	232	29.5	33	258	30.9	36	286	33.8	40	315	34.5	45	344	32.9	49	369	33	52	398	30.5	56	426	27.4	60	456	25.2	65		30459037
30459028	f	hom	65	16.9	9	93	20.1	13	117	21.3	16	149	22.1	21	177	22.2	25	204	23.5	29	233	24.9	33	259	26.5	37	287	26	41	316	27.1	45	345	27.1	49	370	30.4	52											30459037
30459030	f	hom	65	18.7	9	93	22	13	117	22.7	16	149	24.3	21	177	26.1	25	204	29.3	29	233	29.2	33	259	29.4	37	287	30.2	41	316	31.8	45	345	30.8	49	370	31.2	52	399	30.3	57	427	29.7	61	457	26.1	65		30459037
30459037	f	hom	65	18.7	9	93	23	13	117	25.4	16	149	28	21	177	30.6	25	204	32.4	29	233	35.4	33	259	38.8	37	287	38.7	41	316	38.3	45	345	35.3	49	370	32.4	52	399	32.9	57	427	29.6	61	457	30.4	65		30459037
30459038	f	hom	65	20.3	9	93	23.2	13	117	25.2	16	149	27	21	177	27.8	25	204	30.7	29	233	32.6	33	259	33	37	287	32.7	41	316	32.8	45	345	32	49	370	31.3	52	399	28.8	57								30459037
30459039	f	hom	65	20.7	9	93	23.7	13	117	26.3	16	149	27.8	21	177	29.6	25	204	31.1	29	233	33	33	259	30.4	37	287	31.1	41	316	32.5	45	345	31.3	49	370	32.4	52	399	31.5	57	427	31.1	61	457	27.4	65		30459037
30459054	f	hom	65	20.1	9	93	22.4	13	117	23.6	16	149	25.3	21	177	27	25	204	26.1	29	233	28	33	259	29	37	287	30	41	316	29.9	45	345	30.9	49	370	32.4	52	399	32.8	57	427	26.2	61					30459039
30459062	f	hom	65	18.1	9	93	20.4	13	117	21.4	16	149	23	21	177	25.4	25	204	24.9	29	233	25.6	33	259	25.1	37	287	24.7	41	316	26.2	45	345	25	49	370	25	52	399	26	57	427	23.9	61	457	19.4	65		30459039
30459052	f	hom	66	17.5	9	94	21.5	13	118	22.4	16	150	23.2	21	178	24.2	25	205	26.8	29	234	26.9	33	260	27.1	37	288	29.9	41	317	28.4	45	346	27.8	49	371	31.4	53	400	29.8	57	428	26.9	61	458	24.2	65		30459039
30459060	f	hom	66	16.5	9	94	19.3	13	118	20.3	16	150	22.3	21	178	23.2	25	205	23	29	234	23.3	33	260	23.9	37	288	23.9	41	317	24.5	45	346	24.3	49	371	25.3	53	400	24.9	57	428	24.2	61	458	21.2	65		30459039
30459061	f	hom	66	17.6	9	94	19.9	13	118	21.9	16	150	24	21	178	23.4	25	205	24.6	29	234	27.3	33	260	24.9	37	288	27.5	41	317	27	45	346	26.8	49	371	24	53											30459039
30459029	f	hom	68	16	9	96	18.3	13	120	19.7	17	152	20.5	21	180	22	25	207	23	29	236	23.7	33	262	24.4	37	290	24.1	41	319	24.5	45	348	24.9	49	373	24.9	53	402	24.7	57	430	23.9	61	460	22.2	65		30459039
30459036	f	hom	68	18.1	9	96	19.9	13	120	20.9	17	152	22.1	21	180	22.1	25	207	23.2	29	236	23.1	33	262	23.6	37	290	23.4	41	319	24.6	45	348	24.5	49	373	24.2	53	402	24.8	57	430	24	61					30459060
30459041	f	hom	68	17.9	9	96	20.9	13	120	21.1	17	152	22.8	21	180	23.2	25	207	24.7	29	236	25.5	33	262	25.3	37	290	25.4	41	319	24.7	45																	30459060
30459024	m	hom	65	24.9	9	93	27.4	13	117	29.1	16	149	31	21	177	32.7	25	204	33.9	29	233	34.9	33	259	34.7	37	287	35.6	41	316	34.6	45	345	34.4	49	370	34	52	399	33.1	57	427	32.3	61	457	30	65		30459060
30459066	m	hom	65	21.8	9	93	25	13	117	27.4	16	149	29.3	21	177	30.5	25	204	32.4	29	233	32.9	33	259	33.1	37	287	35.6	41	316	32.4	45	345	32.3	49	370	32.5	52	399	31.9	57	427	30.9	61	457	27.5	65		30459060
30459070	m	hom	65	25.3	9	93	29.3	13	117	31.8	16	149	33.3	21	177	35.2	25	204	36.6	29	233	38	33	259	37	37	287	36.2	41	316	34.4	45	345	35.7	49	370	36	52	399	35	57	427	34.5	61	457	33	65		30459060
30459071	m	hom	65	24.5	9	93	29.2	13	117	31.7	16	149	35.1	21	177	36.6	25	204	37	29	233	36.2	33	259	37.2	37	287	36.3	41	316	35	45	345	35.9	49	370	34.8	52	399	34.8	57	427	32.4	61					30459060
30459072	m	hom	65	22	9	93	24.8	13	117	26.2	16	149	28.6	21	177	30.3	25	204	31.7	29	233	32.8	33	259	33	37	287	33.7	41	316	34.3	45	345	34.2	49	370	35.1	52	399	35.3	57	427	34.7	61	457	33.7	65		30459046
30459080	m	hom	65	26.4	9	93	30.5	13	117	32.6	16	149	34.4	21	177	35.6	25	204	37.4	29	233	36.9	33	259	37.7	37	287	36.3	41	316	36.6	45	345	37.4	49	370	37.1	52	399	36.2	57	427	36	61	457	33.8	65		30459046
30459044	m	hom	66	23.2	9	94	25.7	13	118	26.4	16	150	28	21	178	28.8	25	205	29	29	234	30	33	260	30.2	37	288	30	41	317	31.2	45	346	31.5	49	371	29.6	53	400	30	57	428	28.3	61	458	26.1	65		30459046
30459045	m	hom	66	23.8	9	94	24.6	13	118	26.3	16	150	27.4	21	178	27.8	25	205	28	29	234	29.5	33	260	29.1	37	288	29.8	41	317	29.3	45	346	29.2	49	371	27.9	53	400	27.3	57	428	25.3	61					30459046
30459046	m	hom	66	24.4	9	94	27.5	13	118	29.1	16	150	31.8	21	178	32.4	25	205	34	29	234	35.4	33	260	34.7	37	288	34.4	41	317	35.7	45	346	34.8	49	371	35.8	53	400	35.3	57	428	34	61	458	32.3	65		30459046
30459049	m	hom	66	25.9	9	94	28.6	13	118	30.8	16	150	32.3	21	178	34.5	25	205	36.2	29	234	35.3	33	260	36.7	37	288	37.2	41	317	37.6	45	346	37.1	49	371	35.6	53	400	34.9	57	428	31.6	61					30459046
30459073	m	hom	67	21.2	9	95	23.3	13	119	24	17	151	26.6	21	179	28.5	25	206	30.8	29	235	32.1	33	261	32.2	37	289	33.7	41	318	34	45	347	33.4	49	372	33.8	53	401	34.6	57	429	33.4	61	459	32.6	65		30459072
30459078	m	hom	67	23.4	9	95	26	13	119	28.2	17	151	29.7	21	179	31.8	25	206	33.4	29	235	35.4	33	261	35.1	37																							30459072
30459079	m	hom	67	23.7	9	95	27.9	13	119	29.5	17	151	30.6	21	179	30.7	25	206	31.4	29	235	32.5	33	261	33	37	289	33.5	41	318	32.9	45	347	33.4	49	372	33.4	53	401	31.8	57	429	31.4	61	459	30.8	65		30459072
30459056	f	wt	64	20	9	92	21.4	13	116	22.6	16	148	24.1	21	176	25.6	25	203	26.6	29	232	29.3	33	258	31.5	36	286	33.6	40	315	34.5	45	344	36.5	49	369	35.5	52											30459072
30459057	f	wt	64	17.7	9	92	20.8	13	116	23.2	16	148	23.7	21	176	26.9	25	203	25.9	29	232	27.4	33	258	29.3	36	286	31.5	40	315	32.1	45	344	35.6	49	369	36.9	52	398	40.1	56	426	40.7	60	456	43	65		30459072
30459058	f	wt	64	17.3	9	92	19.6	13	116	20.4	16	148	21.9	21	176	22.2	25	203	25.2	29	232	26.4	33	258	26.5	36	286	28.3	40	315	28.4	45	344	29.7	49	369	33	52	398	34.5	56	426	33.6	60	456	33.2	65		30459072
30459031	f	wt	65	19.4	9	93	22.4	13	117	22.6	16	149	23.7	21	177	25.4	25	204	27.7	29	233	29.5	33	259	28.1	37	287	29.7	41	316	31	45	345	31.2	49	370	32.8	52	399	34.5	57	427	34.8	61	457	35.3	65		30459073
30459033	f	wt	65	18.6	9	93	20.6	13	117	22	16	149	24	21	177	26.6	25	204	30.5	29	233	30.6	33	259	32.4	37	287	33.4	41	316	35	45	345	36.1	49	370	37.8	52	399	39	57	427	37.1	61	457	35.2	65		30459073
30459043	f	wt	65	21.2	9	93	24.1	13	117	25.1	16	149	27.2	21	177	31.2	25	204	35.6	29	233	35.5	33	259	33.8	37	287	38.4	41	316	42.8	45	345	41.1	49	370	45.1	52	399	44.3	57	427	45.3	61	457	46.2	65		30459073
30459059	f	wt	65	18.4	9	93	21.3	13	117	22	16	149	23.3	21	177	23.7	25	204	25.6	29	233	28.5	33	259	29.6	37	287	31.1	41	316	31.3	45	345	33	49	370	35	52	399	36.9	57	427	39.3	61	457	37.4	65		30459073
30459063	f	wt	65	17.7	9	93	19.6	13	117	20.4	16	149	22	21	177	22.5	25	204	22.3	29	233	23.6	33	259	25.2	37	287	25.4	41	316	24.1	45	345	25	49	370	27	52	399	27.8	57	427	32.4	61	457	31.5	65		30459073
30459064	f	wt	65	18.1	9	93	20.3	13	117	21.4	16	149	23.5	21	177	23.6	25	204	25.1	29	233	26.1	33	259	28.4	37	287	28	41	316	28.5	45	345	27.6	49	370	30.4	52	399	31.6	57	427	28.7	61	457	33	65		30459073
30459034	f	wt	66	18.3	9	94	20.9	13	118	21.4	16	150	21.9	21	178	23.8	25	205	23.8	29	234	24	33	260	29.2	37	288	25.2	41	317	31.9	45	346	25	49	371	26.5	53	400	27.9	57	428	28.5	61	458	28.9	65		30459079
30459035	f	wt	66	18.8	9	94	21.7	13	118	22.6	16	150	24	21	178	25.2	25	205	27.3	29	234	28.6	33	260	29.7	37	288	29.2	41	317	28.1	45	346	30.8	49	371	32.4	53	400	33.7	57	428	33.9	61	458	33.8	65		30459079
30459055	f	wt	66	19	9	94	22	13	118	23.3	16	150	24.9	21	178	29.9	25	205	31.7	29	234	32.2	33	260	29.5	37	288	37.1	41	317	35.2	45	346	37.3	49	371	42	53	400	41.8	57	428	39.6	61	458	43.1	65		30459079
30459065	f	wt	66	19.4	9	94	22.2	13	118	22.7	16	150	24	21	178	23.7	25	205	24.3	29	234	26.7	33	260	25.1	37	288	26.6	41	317	26.3	45	346	27.9	49	371	29.4	53	400	28.8	57	428	27.9	61	458	28.8	65		30459079
30459032	f	wt	68	18.9	9	96	21.8	13	120	22.9	17	152	23.4	21	180	25.5	25	207	27.8	29	236	27.9	33	262	28.1	37	290	28	41	319	29.3	45	348	31	49	373	33	53	402	34.6	57	430	36.8	61	460	39.8	65		30459079
30459042	f	wt	68	19.5	9	96	20.8	13	120	21.9	17	152	23.9	21	180	24.1	25	207	24.3	29	236	26.8	33	262	27.6	37	290	27.9	41	319	27.9	45	348	29.2	49	373	29.7	53	402	30.4	57	430	31.5	61					30459079
30459081	m	wt	64	24.1	9	92	29.8	13	116	33.4	16	148	34.2	21	176	35.2	25	203	36.1	29	232	39.9	33	258	39.8	36	286	40	40	315	37.6	45	344	40	49	369	41.6	52	398	43.7	56	426	43.5	60	456	42.5	65		30459080
30459067	m	wt	65	23.5	9	93	26.8	13	117	29.4	16	149	31.9	21	177	34.4	25	204	32.3	29	233	33.6	33	259	34.9	37	287	38.5	41	316	34.6	45	345	36.9	49	370	37.2	52	399	38.8	57	427	36.3	61					30459080
30459069	m	wt	65	21.8	9	93	23.6	13	117	24.5	16	149	27.3	21	177	29.8	25	204	31.8	29	233	31.6	33	259	31.2	37	287	30.5	41	316	30.8	45	345	31.2	49	370	32.3	52	399	33.9	57	427	33.1	61	457	35	65		30459080
30459074	m	wt	65	22.4	9	93	25.6	13	117	27.8	16	149	30.9	21	177	33.6	25	204	36.6	29	233	38.2	33	259	38.6	37	287	39.5	41	316	40.2	45	345	40.7	49	370	41.5	52	399	41.5	57	427	41	61	457	40.6	65		30459080
30459076	m	wt	65	23	9	93	25.4	13	117	27	16	149	29.4	21	177	31.9	25	204	32.5	29	233	34.7	33	259	32.3	37	287	36.7	41	316	37	45	345	38.2	49	370	38.2	52	399	38.5	57	427	40.5	61	457	43.5	65		30459080
30459077	m	wt	65	24.2	9	93	28.4	13	117	29.9	16	149	32.8	21	177	35.3	25	204	36.3	29	233	37.8	33	259	40.2	37	287	41.1	41	316	42.7	45	345	42.4	49	370	45	52	399	46.4	57	427	47.8	61	457	47.5	65		30459080
30459082	m	wt	65	24.5	9	93	27.9	13	117	31.6	16	149	34.2	21	177	35.9	25	204	39	29	233	41.2	33	259	41.6	37	287	42.4	41	316	41.8	45	345	44	49	370	44.8	52	399	44.7	57	427	45.2	61	457	46.1	65		30459031
30459083	m	wt	65	23.8	9	93	27.2	13	117	28	16	149	30.4	21	177	33.6	25	204	35.1	29	233	36.9	33	259	37.5	37	287	38	41	316	36.8	45	345	35.3	49	370	37	52	399	34.9	57								30459031
30459026	m	wt	66	23.3	9	94	26.2	13	118	27	16	150	29.5	21	178	30.6	25	205	33.4	29	234	33.6	33	260	35.4	37	288	36	41	317	36.5	45	346	38.6	49	371	37.1	53	400	34.3	57	428	33.5	61	458	32.3	65		30459031
30459027	m	wt	66	21.7	9	94	25.7	13	118	27.3	16	150	32.2	21	178	35.1	25	205	37.9	29	234	37.5	33	260	39	37	288	40.6	41	317	40.2	45	346	41.1	49	371	41.9	53	400	43.3	57	428	43.1	61	458	43.7	65		30459031
30459075	m	wt	66	22.4	9	94	26.7	13	118	29.8	16	150	34.8	21	178	37.2	25	205	39.5	29	234	42.2	33	260	42.1	37	288	43.4	41	317	43.4	45	346	44.9	49	371	45.7	53	400	46.6	57	428	45.8	61	458	46.6	65		30459031
30459050	m	wt	67	24.5	9	95	28.8	13	119	31.3	17	151	33.6	21	179	35.9	25	206	38.7	29	235	40.9	33	261	42.7	37	289	43.1	41	318	43.1	45	347	42.8	49	372	38.4	53	401	38.6	57	429	38.7	61	459	38.4	65		30459031
30459051	m	wt	67	22.3	9	95	26.2	13	119	29.5	17	151	32.6	21	179	36.2	25	206	39.8	29	235	39.6	33	261	42.6	37	289	42.7	41	318	44.1	45	347	45	49	372	46.9	53	401	47.4	57	429	47.1	61	459	48.4	65		30459032
		Statistics: Unpaired Mann-Whitney Test																																															30459032
																																																	30459032
																																																	30459032
																																																	30459032
																																																	30459032
																																																	30459033
																																																	30459033
																																																	30459033
																																																	30459033
																																																	30459033
																																																	30459033
																																																	30459034
																																																	30459034
																																																	30459034
																																																	30459034
																																																	30459034
																																																	30459034
																																																	30459026
																																																	30459026
																																																	30459026
																																																	30459026
																																																	30459026
																																																	30459026
																																																	30459027
																																																	30459027
																																																	30459027
																																																	30459027
																																																	30459027
																																																	30459027
																																																	30459050
																																																	30459050
																																																	30459050
																																																	30459050
																																																	30459050
																																																	30459050
																																																	30459051
																																																	30459051
																																																	30459051
																																																	30459051
																																																	30459051
																																																	30459051
																																																	30459069
																																																	30459069
																																																	30459069
																																																	30459069
																																																	30459069
																																																	30459069
																																																	30459074
																																																	30459074
																																																	30459074
																																																	30459074
																																																	30459074
																																																	30459074
																																																	Repeated measurements during phenotyping procedures
[truncated: 5 more columns]

## Sheet: Fig1C ans S1B
number	mouse id	sex	strain	line		birth	ear	Body_mass_NMR	Fat_mass_NMR	Fat mass (% of BW)	Lean_mass_NMR	Lean mass (% of BW)	Adiposity Index (FM/LM)
								g	g	%	g	%
15	30459039	f	C57BL/6N	Mgme1_KO	Mgme1:-/-	04.07.2018	75	27.8	6	21.5827	17.9	64.3885	0.335196
16	30459060	f	C57BL/6N	Mgme1_KO	Mgme1:-/-	03.07.2018	28	20.5	4.4	21.4634	13.4	65.3659	0.328358
18	30459037	f	C57BL/6N	Mgme1_KO	Mgme1:-/-	04.07.2018	68	31.1	11.4	36.6559	15.6	50.1608	0.730769
1	30459046	m	C57BL/6N	Mgme1_KO	Mgme1:-/-	03.07.2018	85	31.4	6.1	19.4268	21.2	67.5159	0.287736
6	30459079	m	C57BL/6N	Mgme1_KO	Mgme1:-/-	02.07.2018	42	28.7	4.5	15.6794	19.5	67.9443	0.230769
8	30459072	m	C57BL/6N	Mgme1_KO	Mgme1:-/-	04.07.2018	33	33.5	6.3	18.806	23.2	69.2537	0.271552
12	30459073	m	C57BL/6N	Mgme1_KO	Mgme1:-/-	02.07.2018	40	31.6	5.5	17.4051	21.7	68.6709	0.253456
17	30459080	m	C57BL/6N	Mgme1_KO	Mgme1:-/-	04.07.2018	50	32	5.3	16.5625	22.1	69.0625	0.239819
2	30459034	f	C57BL/6N	Mgme1_KO	Mgme1:+/+	03.07.2018	86	26.7	8.1	30.3371	14.9	55.8052	0.543624
5	30459031	f	C57BL/6N	Mgme1_KO	Mgme1:+/+	04.07.2018	37	33.5	14	41.791	15.3	45.6716	0.915033
9	30459033	f	C57BL/6N	Mgme1_KO	Mgme1:+/+	04.07.2018	54	36.8	17.7	48.0978	13.6	36.9565	1.30147
11	30459032	f	C57BL/6N	Mgme1_KO	Mgme1:+/+	01.07.2018	47	40.3	20	49.6278	14.6	36.2283	1.36986
3	30459050	m	C57BL/6N	Mgme1_KO	Mgme1:+/+	02.07.2018	96	34.8	10.5	30.1724	19.7	56.6092	0.532995
4	30459051	m	C57BL/6N	Mgme1_KO	Mgme1:+/+	02.07.2018	97	48.2	23.5	48.7552	18.4	38.1743	1.27717
7	30459074	m	C57BL/6N	Mgme1_KO	Mgme1:+/+	04.07.2018	23	41.1	16.2	39.4161	19.8	48.1752	0.818182
10	30459026	m	C57BL/6N	Mgme1_KO	Mgme1:+/+	03.07.2018	78	32.7	9.7	29.6636	18.9	57.7982	0.513228
13	30459069	m	C57BL/6N	Mgme1_KO	Mgme1:+/+	04.07.2018	21	34.4	12.7	36.9186	17.1	49.7093	0.74269
14	30459027	m	C57BL/6N	Mgme1_KO	Mgme1:+/+	03.07.2018	79	44.4	19.7	44.3694	18.9	42.5676	1.04233
				Statistics: Unpaired Mann-Whitney Test						Calculated parameters from Body_mass_NMR, Fat_mass_NMR and Lean_mass_NMR

## Sheet: Fig2
Fig. 2A									Fig. 2C
		mtDNA	Linear deletion							full mtDNA/18S rDNA	mtDNA/18S rDNA	(7S DNA/full mtDNA)/18S rDNA
Liver	Young	13326	20730						wt young 1	0.929285	0.928495	1.00349
Mgme1 ko		4499	7018						wt young 2	1.28138	1.23448	0.738167
		12142	24987						wt young 3	0.789332	0.83703	1.25834
		9367	13527						ko young 1	0.0746196	0.252923	8.35435
	old	26679	31714						ko young 2	0.0978371	0.395761	7.46414
		32557	27054						ko young 3	0.0583044	0.246486	13.3549
		22398	21892						wt old 1	0.991424	0.98733	0.577488
		40303	44421						wt old 2	1.26613	1.22015	0.364663
									wt old 3	0.742443	0.792515	0.940571
Kidney		mtDNA	linear						ko old 1	0.0209748	0.161461	9.40192
Mgme1 ko	Young	39650	5494						ko old 2	0.0575	0.235116	6.71935
		3435	5188						ko old 3	0.0287657	0.183286	6.87136	Welch's t. test used
		7547	7590
		9605	7219						Fig. 2D
		22409	28714							full mtDNA/18S rDNA	mtDNA/18S rDNA	(7S DNA/full mtDNA)/18S rDNA
	old	3801	8404						wt young 1	0.686292	0.660916	0.898967
		18180	30409						wt young 2	1.35497	1.21778	1.56431
		9785	10342						wt young 3	0.958734	1.1213	0.536724
		28730	29553						ko young 1	0.197827	0.393786	3.57999
		13542	24620						ko young 2	0.199659	0.503079	6.83909
									ko young 3	0.315997	0.606744	15.3368
Heart		mtDNA	linear						wt old 1	0.788217	0.88004	0.800513
Mgme1 ko		7890.45	20599						wt old 2	0.86747	0.777916	0.950289
	Young	18250	40032						wt old 3	1.34431	1.34204	1.2492
		2681	7154						ko old 1	0.10366	0.225785	4.20801
		1906	5077						ko old 2	0.122351	0.244721	0.440836
									ko old 3	0.138973	0.329865	4.48971	Welch's t. test used
	old	1018	3284
		5321	20390
		3454	13530
		8646	26026
		8689	36001
Skeletal muscle		mtDNA	linear
	young	52134961	18685685
		78854299	32178585
		90392433	38792564
		76883295	27316745
		44979995	17028133
		41292407	13140681
	old	69716564	21394727
		117824599	43900479
		51705701	25946681
		80192054	38173347
		10654025	4156032
Brain
		mtDNA	linear
	yound	11670.3	10063.3
		9881.23	7490.21
		14260.8	11437.2
		25928	11329
	old	4908.27	3178.59
		6151.36	3109.86
		8756.75	3306.38
		X	X

## Sheet: Fig4
Genotype	Row Labels	IFN-γ	IL-10	IL-1β	IL-2	IL-4	IL-5	IL-6	KC/GRO	TNF-α
MGME1 KO	3732	2.4771	34.483	0.72147	2.65131	0.13124	4.46279	30.4514	208.991	17.4992
MGME1 KO	3771	1.27768	336.445	0.634546	6.23433	2.08795	9.2382	95.7671	232.315	150.351
MGME1 KO	3868	1.29872	24.245	0.964875	2.63668	0.13526	8.27561	107.124	435.507	17.1221
MGME1 KO	3869	0.824021	26.349	0.697283	1.21235	0.143298	2.57255	117.465	415.112	11.8222
MGME1 KO	3873	0.879291	27.2481	1.02857	1.0648		31.8177	20.72	157.152	15.3118
MGME1 KO	3895	0.830652	16.8664	0.447824	2.65863	0.255532	8.76606	41.4464	329.286	25.9772
MGME1 KO	3900	1.40619	13.1873	0.471621	1.94785		2.09989	36.9553	290.949	17.1748
MGME1 KO	3946	0.988775	7.22802	0.462097	1.77897	0.042468	2.15941	17.1127	280.912	15.4676
MGME1 KO	4000	0.797497	14.2501	0.250078	1.71285	0.0909783	4.8224	14.1587	245.977	10.9907
MGME1 KO	4511	0.478489	16.5015	0.989353	1.83038	0.159364	5.49939	40.5205	280.58	12.4971
MGME1 KO	4514	1.34525	17.3958	0.533701	2.77568	0.231521	8.38917	33.4805	287.429	32.452
MGME1 KO	4589	1.27436	17.0429	0.390907	2.47564	0.299508	1.74762	28.035	317.372	23.089
MGME1 KO	4939	1.03856	16.4662	0.315506	2.12392	0.13928	1.61309	31.5949	261.015	17.892
MGME1 KO	4942	0.550168	18.4657	0.57684	2.02123		1.94136	21.2485	249.339	17.064
MGME1 KO	4943	1.04852	21.7044	0.357845	2.10192	0.255532	2.14907	29.8586	275.346	20.6817
MGME1 KO	4944	0.963334	18.3364	0.57684	0.598505	0.199477	3.75601	32.7744	206.457	14.9976
MGME1 KO	4945	0.732311	25.0635	0.731153	2.89268	0.311492	2.83401	224.649	444.017	22.3869
MGME1 KO	4946	0.852759	15.9833	0.301439	2.96578	0.127219	2.19041	34.5375	306.153	19.7575
MGME1 KO	4948	0.563406	22.8406	1.12684	2.3438	0.167392	10.5911	57.0436	156.266	15.3937
MGME1 KO	4938*	0.825126	9.44313	1.1761	1.07218	0.0950098	2.28577	40.4433	174.39	10.6409
MGME1 KO	3727	0.800812	11.3771	0.386177	1.69815	0.0098814	3.56033	22.5451	239.246	13.8325
WT	3772	0.461955	9.27673	0.447824	1.42601	0.107097	3.23388	8.82815	156.564	9.19293
WT	3870	0.566716	9.9539	0.639364	0.798665		4.71087	53.0851	237.657	6.119
WT	3874	1.05405	18.1248	0.6201	1.71285	0.239527	19.9354	15.9114	158.639	4.62724
WT	3875	0.464159	15.7242	0.324898	0.894855	0.467008	8.7499	13.823	190.392	8.06159
WT	3898	0.3474	18.5127	1.03838	1.2787	0.13928	2.73017	60.5692	195.781	8.73101
WT	3899	0.511566	9.33617	0.162344	1.15335	0.0950098	2.79099	13.9909	150.1	8.62214
WT	3944	0.486206	12.5844	0.6683	0.843073		1.49097	10.3841	128.013	7.56182
WT	4508	0.443219	9.35994	0.372001	0.598505	0.0667578	1.81064	26.0821	154.673	7.14685
WT	4509	0.538035	9.88266	0.362561	1.26396	0.159364	2.27548	12.6851	127.06	7.75857
WT	4625	0.685925	12.3951	0.677956	1.27133	0.0546234	4.03942	10.4271	218.687	8.17851
WT	4940	1.08504	10.9386	0.485922	1.38919	0.19146	4.92889	15.0788	192.837	8.4309
	Statistics: Wilcoxon-Rank-Sum Test

## Sheet: Fig5 and S2 Table
number	mouse id	sex	strain	line	genotype	birth	ear	Sodium	Potassium	Chloride	Total protein	Albumin	Creatinine	Urea	Calcium	inorg. Phosphate	ALP	Iron	UIBC	TIBC	Transf. Sat.	Cholesterol	Triglyceride	ALAT	ASAT	alpha_Amylase	Glucose	Lactat (AU400)	LDH
								mmol/l	mmol/l	mmol/l	g/l	g/l	µmol/l	mmol/l	mmol/l	mmol/l	U/l	µmol/l	µmol/l	µmol/l	%	mmol/l	mmol/l	U/l	U/l	U/l	mmol/l	mmol/l	U/l
15	30459039	f	C57BL/6N	Mgme1_KO	Mgme1:-/-	04.07.2018	75	137	3.76	116.9	54.7	24.9	27.94	25.92	2.77	2.39	361	12.319	52	64.319	19.153	4.942	0.544	29	86	1131.9	19.11	7.05	344.26
16	30459060	f	C57BL/6N	Mgme1_KO	Mgme1:-/-	03.07.2018	28	150	4.88	121	39.8	16	26.52	42.81	2.64	2.48	171	13.967	27.1	41.067	34.0103	6.951	1.35	26	111	1267.32	7.63	10.85	324.53
18	30459037	f	C57BL/6N	Mgme1_KO	Mgme1:-/-	04.07.2018	68	139	4.13	116.9	61.4	27.8	7.96	10.21	2.31	2.19	131	16.76	60.7	77.46	21.637	2.014	0.504	74	227	762.98	14.2	7.39	1028.57
1	30459046	m	C57BL/6N	Mgme1_KO	Mgme1:-/-	03.07.2018	85	144	4.32	111.8	55.6	24.9	26.7	38.13	2.82	1.76	198	13.465	49.5	62.965	21.3849	6.506	3.597	24	77	1127.19	9.46	12.87	450.64
6	30459079	m	C57BL/6N	Mgme1_KO	Mgme1:-/-	02.07.2018	42	151	6.04	115	54.6	24.1	76.64	75.42	3.58	2.72	343	8.953	46.9	55.853	16.0296	8.128	1.363	20	94	1034.83	8.24	5.41	280.77
8	30459072	m	C57BL/6N	Mgme1_KO	Mgme1:-/-	04.07.2018	33	139	4.58	116.8	55.6	25.2	14.06	20.45	2.47	2.06	87	15.399	46	61.399	25.0802	4.363	1.989	45	94	1028.94	15.52	8.25	524.47
12	30459073	m	C57BL/6N	Mgme1_KO	Mgme1:-/-	02.07.2018	40	146	4.92	115.1	56.1	25.4	23.34	34.7	2.6	1.93	153	14.468	53.2	67.668	21.3809	4.942	0.96	79	112	1078.74	14.64	6.35	668.03
17	30459080	m	C57BL/6N	Mgme1_KO	Mgme1:-/-	04.07.2018	50	149	5.04	111.8	63	27.5	51.1	54.81	2.95	2.54	439	9.956	55.9	65.856	15.1178	6.734	0.858	23	89	1176.81	5.97	6.92	348.68
2	30459034	f	C57BL/6N	Mgme1_KO	Mgme1:+/+	03.07.2018	86	134	3.81	119.1	59.2	25.3	9.99	10.16	2.29	2.07	95	14.952	59	73.952	20.2185	1.805	0.653	35	103	565.32	15.78	5.07	491.06
5	30459031	f	C57BL/6N	Mgme1_KO	Mgme1:+/+	04.07.2018	37	139	4.24	121.6	58.2	28.6	9.02	8.72	2.33	2.2	143	16.133	66.7	82.833	19.4765	1.991	0.667	100	138	686.94	15.1	5.94	642.06
9	30459033	f	C57BL/6N	Mgme1_KO	Mgme1:+/+	04.07.2018	54	137	3.14	119.7	56.9	28.3	7.78	9.34	2.34	2.58	107	17.727	61.5	79.227	22.3749	2.139	0.687	69	106	738.25	15.45	4.97	564.56
11	30459032	f	C57BL/6N	Mgme1_KO	Mgme1:+/+	01.07.2018	47	135	3.92	115.4	56.3	27.5	8.57	9.42	2.31	2.14	104	14.647	64.7	79.347	18.4594	2.26	0.944	96	159	770.72	16.33	5.3	995.48
3	30459050	m	C57BL/6N	Mgme1_KO	Mgme1:+/+	02.07.2018	96	139	4.02	117	49.3	24.6	9.72	15.1	2.35	1.9	60	28.005	66	94.005	29.791	1.854	0.906	93	325	778.96	13.28	8.27	935.12
4	30459051	m	C57BL/6N	Mgme1_KO	Mgme1:+/+	02.07.2018	97	143	3.81	118.2	58.1	29.4	7.78	9.04	2.4	2.38	70	21.648	59.5	81.148	26.6772	2.713	0.579	60	113	971.41	19.5	7.29	546.99
7	30459074	m	C57BL/6N	Mgme1_KO	Mgme1:+/+	04.07.2018	23	142	4.02	120.3	56.2	27.3	6.81	8.86	2.33	2.52	68	13.268	62.8	76.068	17.4423	1.715	0.394	57	198	817.49	10.21	9.22	716.54
10	30459026	m	C57BL/6N	Mgme1_KO	Mgme1:+/+	03.07.2018	78	141	4.14	119.1	57.1	26.9	10.25	9.32	2.33	1.98	55	21.398	42.7	64.098	33.3833	2.454	0.635	37	110	709.49	11.2	9.25	510.89
13	30459069	m	C57BL/6N	Mgme1_KO	Mgme1:+/+	04.07.2018	21	144	4.26	117.5	57.7	28.9	10.43	8.94	2.4	1.78	69	16.76	63.2	79.96	20.9605	2.121	0.832	45	147	847.93	13.83	8.4	729.69
14	30459027	m	C57BL/6N	Mgme1_KO	Mgme1:+/+	03.07.2018	79	135	4.3	123.2	53.5	26.4	10.7	10.27	2.36	2.51	71	17.011	61.5	78.511	21.667	2.198	0.631	153	218	820.51	14.76	8.5	876.81
				Statistics: Wilcoxon-Rank-Sum Test separately for males and females																calculated from Iron and UIBC

## Sheet: FigS4B
		atp5/sdha		core2/sdha		cox1/sdha		ndufbb8/sdh1
Mgme1 wt	1	2.1119		1.5273		0.571934		1.99799
	2	3.0086		1.80771		0.601419		3.50524
	3	1.13589		0.773176		0.542693		1.2797
	4	0.757321		0.521866		0.439526		0.57228
	5	0.911214		0.565221		0.616189		0.653531
	6	2.03291		1.09916		0.850342		1.15634
	averadge	1.65964		1.04907		0.603684		1.52751
	sd	0.873176		0.528188		0.136145		1.0962
Mgme1 ko	1	2.70968		1.60869		0.790835		1.27677
	2	2.84769		1.55674		0.972036		0.839991
	3	4.00037		1.69764		1.10124		1.6219
	4	1.21064		0.899336		0.402743		1.40082
	5	1.09621		0.703744		0.32913		1.47043
	6	2.30591		1.36987		0.331264		2.25021
	averadge	2.36175		1.306		0.654541		1.47669
	sd	1.09289		0.409888		0.344302		0.462723
